# Supplementary material for: Measuring the Evolution of Ontology Complexity: The Gene Ontology Case Study
Source: PLoS One. 2013 Oct 11;8(10):e75993. doi: 10.1371/journal.pone.0075993 (PMC3795689; doi:10.1371/journal.pone.0075993)
Supplement: Spreadsheet S1 — Analysis of the Gene Ontology monthly releases 2008–2012. (S1-geneOntology-complexityEvolution-monthly.ods) contains the analysis of the sixty Gene Ontology monthly releases between January 2008 and December 2012. (ODS) [file pone.0075993.s001.ods]

## Sheet: Sheet1
Date	BP																								CC																				MF
Date	Semantic value	Nb classes	Nb leaves	Nb is_a	Nb part_of	Nb regulates	Nb reg pos	Nb reg neg	Depth	Max depth	Height	Max height	Ancestors	Av. nb leaves	Average SV	Av. is_a	Av. part_of	Av. regulates	Degree	Av. degree	Av. depth	Av. height	Av. ancestors	Evolution	Semantic value	Nb classes	Nb leaves	Nb is_a	Nb part_of	Depth	Max depth	Height	Max height	Ancestors	Av. nb leaves	Average SV	Av. is_a	Av. part_of	Degree	Av. degree	Av. depth	Av. height	Av. ancestors	Evolution	Semantic value	Nb classes	Nb leaves	Nb is_a	Nb part_of
2008-01-01	109276.3	14369	7884	21563	4156	0	0	0	89395	13	12808	13	146276	0.5487	7.6050	1.5007	0.2892	0.0000	51438	3.5798	6.2214	0.8914	10.1800		15334.84	2046	1547	3062	846	10159	10	921	10	15469	0.7561	7.4950	1.4966	0.4135	7,816	3.8201	4.9653	0.4501	7.5606		35219.3	8216	6604	9581	2
2008-02-01	115182.59	14523	7917	22444	4207	0	0	0	92359	14	13268	14	157009	0.5451	7.9310	1.5454	0.2897	0.0000	53302	3.6702	6.3595	0.9136	10.8111	0.3260	15491.71	2059	1555	3090	855	10227	10	931	10	15561	0.7552	7.5239	1.5007	0.4153	7,890	3.8320	4.9670	0.4522	7.5576	0.0289	35462.95	8251	6619	9629	2
2008-03-01	115801.32	14597	7941	22571	4226	0	0	0	92997	14	13369	14	157720	0.5440	7.9332	1.5463	0.2895	0.0000	53594	3.6716	6.3710	0.9159	10.8050	0.0022	15552.41	2064	1557	3096	854	10260	10	935	10	15616	0.7544	7.5351	1.5000	0.4138	7,900	3.8275	4.9709	0.4530	7.5659	0.0112	35677.36	8267	6624	9645	2
2008-04-01	103998.44	14658	7968	22744	3156	1097	941	961	92988	14	13430	14	156402	0.5436	7.0950	1.5516	0.2153	0.0748	57798	3.9431	6.3438	0.9162	10.6701	-0.8382	15554.75	2063	1556	3096	853	10255	10	935	10	15630	0.7542	7.5399	1.5007	0.4135	7,898	3.8284	4.9709	0.4532	7.5763	0.0048	35666.63	8259	6611	9650	2
2008-05-01	104592.21	14738	8014	22872	3152	1107	947	965	93307	14	13510	14	157605	0.5438	7.0968	1.5519	0.2139	0.0751	58086	3.9412	6.3310	0.9167	10.6938	0.0018	15644.42	2078	1565	3113	857	10283	10	942	10	15670	0.7531	7.5286	1.4981	0.4124	7,940	3.8210	4.9485	0.4533	7.5409	-0.0113	35709.36	8261	6612	9661	2
2008-06-01	105273	14787	8041	22953	3146	1119	951	970	93911	14	13569	14	159080	0.5438	7.1193	1.5522	0.2128	0.0757	58278	3.9412	6.3509	0.9176	10.7581	0.0225	15454.4	2017	1526	3049	834	9905	10	889	10	15552	0.7566	7.6621	1.5117	0.4135	7,766	3.8503	4.9108	0.4408	7.7105	0.1335	35763.6	8272	6624	9676	3
2008-07-01	107026.98	14849	8072	23115	3174	1128	958	978	94229	14	13684	14	162035	0.5436	7.2077	1.5567	0.2138	0.0760	58706	3.9535	6.3458	0.9215	10.9122	0.0884	15837.7	2105	1587	3138	876	10415	10	948	10	15804	0.7539	7.5238	1.4907	0.4162	8,028	3.8138	4.9477	0.4504	7.5078	-0.1382	35988.43	8343	6691	9729	3
2008-08-01	107444.74	14897	8099	23201	3171	1131	962	982	94387	14	13754	14	162603	0.5437	7.2125	1.5574	0.2129	0.0759	58894	3.9534	6.3360	0.9233	10.9152	0.0048	15830.52	2109	1588	3130	881	10430	10	963	10	15791	0.7530	7.5062	1.4841	0.4177	8,022	3.8037	4.9455	0.4566	7.4874	-0.0177	36058.78	8359	6700	9752	3
2008-09-01	108684.87	15017	8161	23396	3166	1143	972	994	95375	14	13883	14	165375	0.5435	7.2375	1.5580	0.2108	0.0761	59342	3.9517	6.3511	0.9245	11.0125	0.0249	16236.77	2175	1638	3201	889	10740	10	991	10	16207	0.7531	7.4652	1.4717	0.4087	8,180	3.7609	4.9379	0.4556	7.4515	-0.0410	35382.41	8219	6575	9595	3
2008-10-01	110990.79	15174	8240	23609	3166	1168	993	1020	97776	14	14120	14	170379	0.5430	7.3145	1.5559	0.2086	0.0770	59912	3.9483	6.4437	0.9305	11.2284	0.0771	16526.52	2217	1676	3258	906	10924	10	996	10	16480	0.7560	7.4545	1.4696	0.4087	8,328	3.7564	4.9274	0.4493	7.4335	-0.0107	36219.4	8424	6774	9807	3
2008-11-01	117097.46	15609	8449	24791	3194	1231	1052	1077	101455	14	14729	14	181881	0.5413	7.5019	1.5883	0.2046	0.0789	62690	4.0163	6.4998	0.9436	11.6523	0.1874	16843.19	2230	1688	3376	911	11113	10	998	10	16997	0.7570	7.5530	1.5139	0.4085	8,574	3.8448	4.9834	0.4475	7.6220	0.0985	36162.95	8423	6777	9807	3
2008-12-01	118528.84	15722	8482	24986	3199	1247	1066	1093	102587	14	14919	14	184623	0.5395	7.5390	1.5892	0.2035	0.0793	63182	4.0187	6.5251	0.9489	11.7430	0.0371	16980.58	2244	1697	3399	916	11210	10	1005	10	17142	0.7562	7.5671	1.5147	0.4082	8,630	3.8458	4.9955	0.4479	7.6390	0.0141	36203.89	8438	6789	9825	3
2009-01-01	119399.22	15804	8526	25125	3207	1266	1076	1103	104093	14	14991	14	186785	0.5395	7.5550	1.5898	0.2029	0.0801	63554	4.0214	6.5865	0.9486	11.8188	0.0160	17055.48	2251	1703	3413	919	11246	10	1007	10	17212	0.7566	7.5768	1.5162	0.4083	8,664	3.8490	4.9960	0.4474	7.6464	0.0097	36241.26	8447	6798	9836	3
2009-02-01	120404.16	15897	8579	25264	3194	1281	1091	1116	105123	14	15099	14	188792	0.5397	7.5740	1.5892	0.2009	0.0806	63892	4.0191	6.6128	0.9498	11.8760	0.0190	17085.7	2256	1707	3419	922	11268	10	1010	10	17242	0.7566	7.5735	1.5155	0.4087	8,682	3.8484	4.9947	0.4477	7.6427	-0.0034	36478.1	8495	6827	9894	3
2009-03-01	122035.89	16066	8659	25589	3205	1311	1116	1140	106348	14	15304	14	191187	0.5390	7.5959	1.5927	0.1995	0.0816	64722	4.0285	6.6194	0.9526	11.9001	0.0219	17357.41	2296	1745	3482	923	11465	10	1011	10	17543	0.7600	7.5598	1.5166	0.4020	8,810	3.8371	4.9935	0.4403	7.6407	-0.0136	36541.22	8505	6837	9909	3
2009-04-01	123709.29	16215	8735	25867	3239	1330	1132	1151	107273	14	15438	14	193516	0.5387	7.6293	1.5953	0.1998	0.0820	65438	4.0356	6.6157	0.9521	11.9344	0.0334	17529.1	2317	1764	3522	933	11569	10	1013	10	17698	0.7613	7.5654	1.5201	0.4027	8,910	3.8455	4.9931	0.4372	7.6383	0.0056	36592.74	8515	6842	9921	3
2009-05-01	125740.52	16411	8824	26245	3320	1356	1151	1167	108553	14	15711	14	196421	0.5377	7.6620	1.5992	0.2023	0.0826	66478	4.0508	6.6146	0.9573	11.9689	0.0327	17677.3	2339	1782	3552	938	11679	10	1018	10	17850	0.7619	7.5576	1.5186	0.4010	8,980	3.8392	4.9932	0.4352	7.6315	-0.0078	36868.42	8581	6901	9987	3
2009-06-01	128010.83	16560	8905	26531	3366	1392	1157	1176	110519	14	15922	14	200975	0.5377	7.7301	1.6021	0.2033	0.0841	67244	4.0606	6.6739	0.9615	12.1362	0.0682	17714.79	2347	1788	3561	940	11708	10	1020	10	17885	0.7618	7.5478	1.5173	0.4005	9,002	3.8355	4.9885	0.4346	7.6204	-0.0098	36919.06	8590	6904	10005	3
2009-07-01	130729.57	16725	9016	26997	3421	1416	1170	1188	110889	14	16089	14	204901	0.5391	7.8164	1.6142	0.2045	0.0847	68384	4.0887	6.6301	0.9620	12.2512	0.0863	17954.14	2383	1821	3621	949	11862	10	1025	10	18112	0.7642	7.5343	1.5195	0.3982	9,140	3.8355	4.9778	0.4301	7.6005	-0.0136	37028.15	8616	6919	10041	3
2009-08-01	134982.4	16829	9063	27535	3449	1432	1182	1201	112289	14	16354	14	214186	0.5385	8.0208	1.6362	0.2049	0.0851	69598	4.1356	6.6724	0.9718	12.7272	0.2044	18200.65	2414	1840	3669	941	12049	10	1041	10	18433	0.7622	7.5396	1.5199	0.3898	9,220	3.8194	4.9913	0.4312	7.6359	0.0054	37159.08	8630	6929	10083	3
2009-09-01	137296.72	17068	9193	27988	3532	1461	1204	1215	114061	14	16591	14	217197	0.5386	8.0441	1.6398	0.2069	0.0856	70800	4.1481	6.6827	0.9721	12.7254	0.0233	18310.82	2431	1856	3693	948	12124	10	1043	10	18526	0.7635	7.5322	1.5191	0.3900	9,282	3.8182	4.9872	0.4290	7.6207	-0.0074	37218.87	8638	6935	10096	3
2009-10-01	139793.35	17205	9283	28186	3600	1467	1207	1216	118590	18	16721	18	224867	0.5396	8.1252	1.6382	0.2092	0.0853	71352	4.1472	6.8928	0.9719	13.0699	0.0811	18484.51	2453	1872	3724	958	12244	10	1053	10	18713	0.7631	7.5355	1.5181	0.3905	9,364	3.8174	4.9914	0.4293	7.6286	0.0033	37285.58	8648	6943	10115	4
2009-11-01	140959.63	17453	9420	28597	3724	1487	1215	1233	116546	14	16885	14	221415	0.5397	8.0765	1.6385	0.2134	0.0852	72512	4.1547	6.6777	0.9675	12.6864	-0.0486	18682.52	2481	1895	3753	969	12347	10	1050	10	18834	0.7638	7.5302	1.5127	0.3906	9,444	3.8065	4.9766	0.4232	7.5913	-0.0052	37313.88	8659	6952	10130	4
2009-12-01	141350.83	17532	9469	28712	3751	1497	1224	1240	116983	14	16930	14	221829	0.5401	8.0624	1.6377	0.2140	0.0854	72848	4.1551	6.6725	0.9657	12.6528	-0.0141	19643.09	2612	2017	3977	971	13021	10	1071	10	19831	0.7722	7.5203	1.5226	0.3717	9,896	3.7887	4.9851	0.4100	7.5923	-0.0099	37321.83	8658	6951	10134	4
2010-01-01	144202.25	18004	9639	29521	3866	1524	1240	1254	118558	14	17441	14	223676	0.5354	8.0095	1.6397	0.2147	0.0846	74810	4.1552	6.5851	0.9687	12.4237	-0.0530	19771.23	2625	2028	3992	973	13095	10	1074	10	19941	0.7726	7.5319	1.5208	0.3707	9,930	3.7829	4.9886	0.4091	7.5966	0.0116	37325.77	8660	6953	10135	4
2010-02-01	146095.18	18149	9727	29796	3928	1542	1246	1262	119731	14	17562	14	227483	0.5360	8.0498	1.6417	0.2164	0.0850	75548	4.1627	6.5971	0.9677	12.5342	0.0403	19905.37	2643	2041	4014	979	13198	10	1082	10	20080	0.7722	7.5314	1.5187	0.3704	9,986	3.7783	4.9936	0.4094	7.5974	-0.0005	37364.1	8670	6961	10147	4
2010-03-01	150456.78	18544	9970	30507	4090	1580	1275	1290	121792	14	17886	14	233252	0.5376	8.1135	1.6451	0.2206	0.0852	77484	4.1784	6.5677	0.9645	12.5783	0.0637	20195.34	2688	2072	4065	1000	13420	10	1106	10	20366	0.7708	7.5131	1.5123	0.3720	10,130	3.7686	4.9926	0.4115	7.5766	-0.0182	37457.54	8687	6968	10167	7
2010-04-01	152766.14	18779	10070	31078	4204	1597	1292	1308	123971	14	18096	14	236567	0.5362	8.1349	1.6549	0.2239	0.0850	78958	4.2046	6.6016	0.9636	12.5974	0.0214	20409.17	2726	2097	4118	1001	13608	10	1136	10	20625	0.7693	7.4869	1.5106	0.3672	10,238	3.7557	4.9919	0.4167	7.5660	-0.0263	37535.18	8702	6982	10183	7
2010-05-01	153518.81	18913	10102	31343	4258	1616	1307	1322	124975	14	18269	14	236995	0.5341	8.1171	1.6572	0.2251	0.0854	79692	4.2136	6.6079	0.9659	12.5308	-0.0178	20482.46	2733	2100	4125	1005	13651	10	1144	10	20697	0.7684	7.4945	1.5093	0.3677	10,260	3.7541	4.9949	0.4186	7.5730	0.0076	37595.36	8715	6998	10199	7
2010-06-01	154887.02	19021	10152	31586	4279	1637	1327	1338	126039	15	18427	15	239471	0.5337	8.1429	1.6606	0.2250	0.0861	80334	4.2234	6.6263	0.9688	12.5898	0.0258	20535.76	2736	2099	4155	1005	13656	10	1151	10	20726	0.7672	7.5058	1.5186	0.3673	10,320	3.7719	4.9912	0.4207	7.5753	0.0113	37647.3	8730	7008	10220	7
2010-07-01	155229.32	19075	10180	31661	4293	1649	1336	1346	126411	15	18476	15	240218	0.5337	8.1378	1.6598	0.2251	0.0864	80570	4.2239	6.6271	0.9686	12.5933	-0.0051	20578.66	2736	2100	4163	1008	13673	10	1150	10	20779	0.7675	7.5214	1.5216	0.3684	10,342	3.7800	4.9974	0.4203	7.5947	0.0157	37707.58	8728	7004	10229	7
2010-08-01	156115.13	19171	10226	31820	4331	1663	1345	1358	126993	15	18562	15	241244	0.5334	8.1433	1.6598	0.2259	0.0867	81034	4.2269	6.6242	0.9682	12.5838	0.0055	20642.49	2747	2111	4172	1014	13724	10	1151	10	20831	0.7685	7.5146	1.5187	0.3691	10,372	3.7758	4.9960	0.4190	7.5832	-0.0069	37757	8735	7008	10235	7
2010-09-01	158220.89	19338	10341	32229	4398	1710	1355	1376	128563	15	18681	15	244429	0.5348	8.1819	1.6666	0.2274	0.0884	82136	4.2474	6.6482	0.9660	12.6398	0.0386	20655.75	2749	2113	4172	1017	13729	10	1151	10	20829	0.7686	7.5139	1.5176	0.3700	10,378	3.7752	4.9942	0.4187	7.5769	-0.0006	37952.22	8785	7053	10286	7
2010-10-01	162062.8	19643	10477	32607	4482	1746	1377	1400	132613	15	19168	15	252305	0.5334	8.2504	1.6600	0.2282	0.0889	83224	4.2368	6.7512	0.9758	12.8445	0.0685	20735.79	2760	2124	4182	1018	13785	10	1151	10	20905	0.7696	7.5130	1.5152	0.3688	10,400	3.7681	4.9946	0.4170	7.5743	-0.0009	38418.29	8888	7116	10409	7
2010-11-01	163583.11	19786	10545	32931	4512	1773	1395	1430	133091	15	19325	15	254398	0.5330	8.2676	1.6644	0.2280	0.0896	84082	4.2496	6.7265	0.9767	12.8575	0.0172	20983.2	2770	2134	4237	1027	13860	10	1153	10	21118	0.7704	7.5752	1.5296	0.3708	10,528	3.8007	5.0036	0.4162	7.6238	0.0622	38434.25	8892	7113	10411	7
2010-12-01	165064.23	19912	10615	33254	4538	1794	1417	1451	134355	15	19421	15	256786	0.5331	8.2897	1.6700	0.2279	0.0901	84908	4.2642	6.7474	0.9753	12.8960	0.0221	21005.13	2774	2136	4240	1027	13885	10	1158	10	21147	0.7700	7.5721	1.5285	0.3702	10,534	3.7974	5.0054	0.4174	7.6233	-0.0030	38508.94	8907	7118	10436	7
2011-01-01	166741.02	20091	10704	33537	4653	1804	1420	1455	135714	15	19585	15	259327	0.5328	8.2993	1.6693	0.2316	0.0898	85738	4.2675	6.7550	0.9748	12.9076	0.0096	21147	2789	2149	4259	1037	13945	10	1159	10	21212	0.7705	7.5823	1.5271	0.3718	10,592	3.7978	5.0000	0.4156	7.6056	0.0101	38539.88	8911	7120	10449	7
2011-02-01	169269.6	20197	10793	33644	4720	1812	1429	1462	136999	15	19622	15	264536	0.5344	8.3809	1.6658	0.2337	0.0897	86134	4.2647	6.7831	0.9715	13.0978	0.0816	21232.05	2804	2161	4281	1042	13994	10	1163	10	21279	0.7707	7.5721	1.5267	0.3716	10,646	3.7967	4.9907	0.4148	7.5888	-0.0102	38881.92	8968	7152	10538	7
2011-03-01	170625.22	20367	10890	33878	4753	1840	1457	1487	138190	15	19819	15	266796	0.5347	8.3775	1.6634	0.2334	0.0903	86830	4.2633	6.7850	0.9731	13.0994	-0.0034	21264.33	2809	2165	4288	1043	14017	10	1165	10	21315	0.7707	7.5701	1.5265	0.3713	10,662	3.7957	4.9900	0.4147	7.5881	-0.0020	38966.04	8991	7163	10564	7
2011-04-01	172167.8	20551	11003	34229	4772	1874	1492	1519	139314	15	19945	15	268980	0.5354	8.3776	1.6656	0.2322	0.0912	87772	4.2709	6.7789	0.9705	13.0884	0.0001	21323.55	2816	2170	4298	1049	14048	10	1167	10	21365	0.7706	7.5723	1.5263	0.3725	10,694	3.7976	4.9886	0.4144	7.5870	0.0022	39046.87	9012	7184	10587	7
2011-05-01	173836.19	20716	11080	34560	4782	1907	1528	1548	140817	15	20083	15	272428	0.5349	8.3914	1.6683	0.2308	0.0921	88650	4.2793	6.7975	0.9694	13.1506	0.0138	21393.43	2823	2174	4305	1052	14097	10	1175	10	21457	0.7701	7.5783	1.5250	0.3727	10,714	3.7953	4.9936	0.4162	7.6008	0.0060	39133.57	9035	7216	10616	7
2011-06-01	174739.5	20796	11130	34709	4802	1921	1539	1561	141466	15	20112	15	273912	0.5352	8.4026	1.6690	0.2309	0.0924	89064	4.2827	6.8026	0.9671	13.1714	0.0112	21480.53	2839	2188	4329	1056	14160	10	1181	10	21541	0.7707	7.5662	1.5248	0.3720	10,770	3.7936	4.9877	0.4160	7.5875	-0.0120	39062.17	9014	7203	10594	7
2011-07-01	176301.58	20988	11226	35016	4840	1951	1569	1585	142814	15	20252	15	276552	0.5349	8.4001	1.6684	0.2306	0.0930	89922	4.2844	6.8046	0.9649	13.1767	-0.0024	21558.29	2855	2200	4346	1055	14231	10	1186	10	21628	0.7706	7.5511	1.5222	0.3695	10,802	3.7835	4.9846	0.4154	7.5755	-0.0152	39103.28	9022	7208	10604	7
2011-08-01	178097.14	21179	11318	35383	4850	1981	1595	1614	144374	15	20432	15	279990	0.5344	8.4091	1.6707	0.2290	0.0935	90846	4.2894	6.8168	0.9647	13.2202	0.0090	21538.26	2857	2202	4349	1054	14147	10	1181	10	21555	0.7707	7.5388	1.5222	0.3689	10,806	3.7823	4.9517	0.4134	7.5446	-0.0123	39088.06	9031	7211	10616	7
2011-09-01	179894.62	21347	11396	35717	4876	2012	1628	1647	145737	15	20561	15	282801	0.5338	8.4272	1.6732	0.2284	0.0943	91760	4.2985	6.8270	0.9632	13.2478	0.0180	21703.81	2892	2237	4386	1057	14298	10	1175	10	21741	0.7735	7.5048	1.5166	0.3655	10,886	3.7642	4.9440	0.4063	7.5176	-0.0340	39412.67	9069	7235	10669	7
2011-10-01	180289.56	21438	11450	35870	4878	2025	1641	1660	146360	15	20613	15	283238	0.5341	8.4098	1.6732	0.2275	0.0945	92148	4.2983	6.8271	0.9615	13.2120	-0.0173	21735.96	2897	2242	4391	1060	14325	10	1175	10	21780	0.7739	7.5029	1.5157	0.3659	10,902	3.7632	4.9448	0.4056	7.5181	-0.0019	39574.34	9106	7264	10704	7
2011-11-01	181282.74	21550	11500	36071	4885	2040	1654	1673	147417	15	20747	15	284955	0.5336	8.4122	1.6738	0.2267	0.0947	92646	4.2991	6.8407	0.9627	13.2230	0.0024	21860.07	2917	2258	4417	1064	14430	10	1180	10	21923	0.7741	7.4940	1.5142	0.3648	10,962	3.7580	4.9469	0.4045	7.5156	-0.0089	39375.86	9148	7360	10670	7
2011-12-01	182313.56	21652	11549	36276	4892	2065	1678	1697	148183	15	20895	15	286764	0.5334	8.4202	1.6754	0.2259	0.0954	93216	4.3052	6.8438	0.9650	13.2442	0.0080	21884.35	2923	2263	4423	1065	14452	10	1181	10	21945	0.7742	7.4869	1.5132	0.3644	10,976	3.7550	4.9442	0.4040	7.5077	-0.0071	39477.3	9166	7370	10703	7
2012-01-01	183160.1	21752	11601	36448	4896	2076	1687	1707	148982	15	20987	15	288475	0.5333	8.4204	1.6756	0.2251	0.0954	93628	4.3043	6.8491	0.9648	13.2620	0.0002	21986.52	2940	2275	4444	1069	14534	10	1190	10	22041	0.7738	7.4784	1.5116	0.3636	11,026	3.7503	4.9435	0.4048	7.4969	-0.0085	39662.63	9202	7400	10744	7
2012-02-01	184856.16	21916	11675	36759	4887	2101	1704	1728	150417	15	21238	15	292147	0.5327	8.4348	1.6773	0.2230	0.0959	94358	4.3054	6.8633	0.9691	13.3303	0.0144	22097.7	2959	2290	4461	1080	14621	10	1196	10	22146	0.7739	7.4680	1.5076	0.3650	11,082	3.7452	4.9412	0.4042	7.4843	-0.0104	39873.51	9236	7428	10778	7
2012-03-01	187174.88	22140	11778	37160	4919	2119	1719	1744	152267	15	21592	15	296821	0.5320	8.4542	1.6784	0.2222	0.0957	95322	4.3054	6.8775	0.9752	13.4065	0.0194	21909.35	2964	2294	4457	1081	14374	10	1197	10	21783	0.7740	7.3918	1.5037	0.3647	11,076	3.7368	4.8495	0.4038	7.3492	-0.0761	40391.91	9345	7507	10883	7
2012-04-01	188930.51	22381	11917	37560	4938	2149	1748	1776	154026	15	21806	15	299586	0.5325	8.4416	1.6782	0.2206	0.0960	96342	4.3046	6.8820	0.9743	13.3857	-0.0126	21978.52	2979	2308	4483	1079	14381	10	1201	10	21814	0.7748	7.3778	1.5049	0.3622	11,124	3.7341	4.8275	0.4032	7.3226	-0.0140	40342.45	9328	7497	10867	7
2012-05-01	192131.87	22696	12084	38195	4942	2200	1801	1828	156370	15	22063	15	306166	0.5324	8.4655	1.6829	0.2177	0.0969	97932	4.3149	6.8898	0.9721	13.4899	0.0239	21995.79	2986	2314	4490	1082	14397	10	1202	10	21827	0.7749	7.3663	1.5037	0.3624	11,144	3.7321	4.8215	0.4025	7.3098	-0.0115	40532.07	9372	7523	10926	7
2012-06-01	195255.45	23073	12293	38988	4948	2256	1858	1879	158996	15	22238	15	311342	0.5328	8.4625	1.6898	0.2144	0.0978	99858	4.3279	6.8910	0.9638	13.4938	-0.0029	22035.21	2993	2318	4498	1085	14424	10	1206	10	21865	0.7745	7.3622	1.5028	0.3625	11,166	3.7307	4.8192	0.4029	7.3054	-0.0041	40675.12	9391	7541	10949	7
2012-07-01	198374.74	23444	12508	39736	4966	2307	1910	1932	161407	15	22526	15	316962	0.5335	8.4616	1.6949	0.2118	0.0984	101702	4.3381	6.8848	0.9608	13.5200	-0.0009	22133.14	3003	2323	4520	1090	14480	10	1220	10	21957	0.7736	7.3703	1.5052	0.3630	11,220	3.7363	4.8218	0.4063	7.3117	0.0081	40694.07	9397	7546	10955	7
2012-08-01	200139.33	23693	12652	40223	4982	2324	1923	1948	162978	15	22741	15	319306	0.5340	8.4472	1.6977	0.2103	0.0981	102800	4.3388	6.8787	0.9598	13.4768	-0.0144	22191.38	3019	2336	4524	1093	14542	10	1224	10	22013	0.7738	7.3506	1.4985	0.3620	11,234	3.7211	4.8168	0.4054	7.2915	-0.0198	40744	9412	7554	10970	7
2012-09-01	201591.36	23877	12761	40575	5000	2346	1946	1972	163887	15	22830	15	321313	0.5344	8.4429	1.6993	0.2094	0.0983	103678	4.3422	6.8638	0.9562	13.4570	-0.0043	22278.25	3044	2363	4558	1108	14580	10	1214	10	22056	0.7763	7.3187	1.4974	0.3640	11,332	3.7227	4.7898	0.3988	7.2457	-0.0318	40969.51	9452	7589	11026	7
2012-10-01	207473.11	23967	12823	41081	5003	2347	1948	1975	165044	15	22953	15	332089	0.5350	8.6566	1.7141	0.2087	0.0979	104708	4.3688	6.8863	0.9577	13.8561	0.2137	22328.55	3050	2368	4567	1108	14601	10	1215	10	22107	0.7764	7.3208	1.4974	0.3633	11,350	3.7213	4.7872	0.3984	7.2482	0.0021	41276.17	9471	7603	11113	7
2012-11-01	213504.69	24193	12877	42146	5315	2415	2010	2030	170526	15	23316	15	343569	0.5323	8.8251	1.7421	0.2197	0.0998	107832	4.4572	7.0486	0.9637	14.2012	0.1684	22713.3	3055	2371	4616	1266	14644	10	1217	10	22590	0.7761	7.4348	1.5110	0.4144	11,764	3.8507	4.7935	0.3984	7.3944	0.1140	41496.8	9499	7624	11155	9
2012-12-01	224627.35	24335	12920	43524	5323	2429	2022	2043	177370	16	23684	16	368162	0.5309	9.2306	1.7885	0.2187	0.0998	110682	4.5483	7.2887	0.9732	15.1289	0.4056	22869.69	3080	2392	4647	1272	14764	10	1222	10	22742	0.7766	7.4252	1.5088	0.4130	11,838	3.8435	4.7935	0.3968	7.3838	-0.0096	42461.38	9520	7625	11421	9
										2009	precision	3000
											Moy SV BP	130367.7
											Std dev SV BP	8264.92
											Nb tirages	29.16
											Moy SV CC	17974.63
											Std dev SV CC	743.44
											Nb tirages	0.24
[truncated: 2 more columns]

## Sheet: Evolution
Classes		BP		CC		MF		GO						Row
		Classes	%	Classes	%	Classes	%	Classes	%			Start date	2008-01-01	3
	2008-01-01	14369		2046		8216		24631				End date	2012-12-01	62
	2012-12-01	24335	69.36%	3080	50.54%	9520	15.87%	36935	49.95%
Relations		BP		CC		MF		GO							test	24335
		Relations	%	Relations	%	Relations	%	Relations	%
	2008-01-01	25719		3908		9583		39210
	2012-12-01	55341	115.18%	5919	51.46%	11430	19.27%	72690	85.39%
		BP		CC		MF		GO
		Relations	%	Relations	%	Relations	%	Relations	%
is_a	2008-01-01	21563		3062		9581		34206
	2012-12-01	43524	101.85%	4647	51.76%	11421	19.20%	59592	74.22%
part_of	2008-01-01	4156		846		2		5004
	2012-12-01	5323	28.08%	1272	50.35%	9	350.00%	6604	31.97%
regulates	2008-01-01	0						0
	2012-12-01	2429	#DIV/0!		#DIV/0!		#DIV/0!	2429	#DIV/0!
regulates pos	2008-01-01	0						0
	2012-12-01	2022	#DIV/0!		#DIV/0!		#DIV/0!	2022	#DIV/0!
regulates neg	2008-01-01	0						0
	2012-12-01	2043	#DIV/0!		#DIV/0!		#DIV/0!	2043	#DIV/0!
Av degree		BP		CC		MF		GO
		Av. degree	%	Av. degree	%	Av. degree	%	Av. degree	%
		3.58		3.82		2.33
		4.55	27.05%	3.84	0.61%	2.4	2.94%
Av. is_a		BP		CC		MF		GO
		Av. is_a	%	Av. is_a	%	Av. is_a	%	Av. is_a	%
		1.5		1.5		1.17
		1.79	19.18%	1.51	0.81%	1.2	2.88%
Av. part_of		BP		CC		MF		GO
		Av. part_of	%	Av. part_of	%	Av. part_of	%	Av. part_of	%
		0.29		0.41		0
		0.22	-24.37%	0.41	-0.12%	0	288.36%
Av. regulates		BP		CC		MF		GO
		Av. regulates	%	Av. regulates	%	Av. regulates	%	Av. regulates	%
		0
		0.1	#DIV/0!
Av. leaves		BP		CC		MF		GO
		Av. leaves	%	Av. leaves	%	Av. leaves	%	Av. leaves	%
		0.55		0.76		0.8
		0.53	-3.24%	0.78	2.71%	0.8	-0.35%
Av. depth		BP		CC		MF		GO
		Av. depth	%	Av. depth	%	Av. depth	%	Av. depth	%
		6.22		4.97		5.5
		7.29	17.16%	4.79	-3.46%	5.62	2.20%
Av. height		BP		CC		MF		GO
		Av. height	%	Av. height	%	Av. height	%	Av. height	%
		0.89		0.45		0.36
		0.97	9.19%	0.4	-11.86%	0.37	3.36%
Proportion		BP		CC		MF		GO
		Classes	% GO	Classes	% GO	Classes	% GO	Classes	% GO
	2008-01-01	14369	58.34%	2046	8.31%	8216	33.36%	24631
	2012-12-01	24335	65.89%	3080	8.34%	9520	25.78%	36935
		BP		CC		MF		GO
		Relations	% GO		% GO		% GO		% GO
	2008-01-01	25719	65.59%	3908	9.97%	9583	24.44%	39210
	2012-12-01	55341	76.13%	5919	8.14%	11430	15.72%	72690
