# Supplementary material for: Measuring the Evolution of Ontology Complexity: The Gene Ontology Case Study
Source: PLoS One. 2013 Oct 11;8(10):e75993. doi: 10.1371/journal.pone.0075993 (PMC3795689; doi:10.1371/journal.pone.0075993)
Supplement: Spreadsheet S2 — Analysis of the simulated random ontologies. (S2-geneOntology-enrichmentSimulations.ods) contains the analysis of the fifty simulated random ontologies. (ODS) [file pone.0075993.s002.ods]

## Sheet: Results
		2010-02-01	2010-03-01	Variation		Av. simul	Simul 0	Simul 1	Simul 2	Simul 3	Simul 4	Simul 5	Simul 6	Simul 7	Simul 8	Simul 9	Simul 10	Simul 11	Simul 12	Simul 13	Simul 14	Simul 15	Simul 16	Simul 17	Simul 18	Simul 19	Simul 20	Simul 21	Simul 22	Simul 23	Simul 24	Simul 25	Simul 26	Simul 27	Simul 28	Simul 29	Simul 30	Simul 31	Simul 32	Simul 33	Simul 34	Simul 35	Simul 36	Simul 37	Simul 38	Simul 39	Simul 40	Simul 41	Simul 42
BP	Nb classes	18149	18544	395	2.18%	18544	18544	18544	18544	18544	18544	18544	18544	18544	18544	18544	18544	18544	18544	18544	18544	18544	18544	18544	18544	18544	18544	18544	18544	18544	18544	18544	18544	18544	18544	18544	18544	18544	18544	18544	18544	18544	18544	18544	18544	18544	18544	18544	18544
	Nb is_a	29796	30507	711			30507	30507
	Nb part_of	3928	4090	162			4090	4090
	Nb regulates	1542	1580	38			1580	1580
	Nb regul. Pos.	1246	1275	29			1275	1275
	Nb regul. Neg.	1262	1290	28			1290	1290
	Nb leaves	9727	9970	243		9740.6285714286	9755	9740	9721	9746	9727	9757	9735	9739	9751	9725	9750	9742	9746	9749	9730	9752	9751	9736	9750	9722	9723	9750	9742	9736	9736	9762	9739	9738	9717	9742	9754	9735	9744	9719	9761	9739	9765	9749	9743	9732	9749	9753	9741
	Semantic value	146095.182433259	150456.775865775	4361.593432516		170063.522967553	169138.138938323	171917.614083594	173230.875510002	171168.659522873	160119.799379006	171724.444370623	173533.344766228	162227.053042505	167358.065975747	159878.962666285	162845.963734337	170098.966014265	171653.122674746	178652.871375219	182377.963968631	169980.725047532	184776.714723635	165389.370250531	166016.60430039	172065.56900975	170459.158477048	173157.707983805	169644.898739953	166530.405684504	167641.073949289
	Depth	119731	121792	2061		134913.085714286	137404	139660	134305	131096	125451	143816	130771	127707	128674	127586	126976	135825	133271	140457	152650	133504	162521	132696	132615	131554	133745	141981	129936	130438	136681	127961	131806	133742	140008	128795	139101	129925	136565	132791	139944	149267	130295	129492	143732	135460	129961	136122	126549
	Max depth	14	14	0		22	22	24	21	30	19	28	21	22	17	18	19	24	20	23	24	21	29	21	22	20	26	24	19	25	20	17	19	21	27	18	27	19	22	23	18	22	19	19	21	24	18	21	20
	Height	17562	17886	324		20477.0571428571	20686	21541	20504	20793	19982	20696	20412	20146	20050	20164	19933	20682	19977	20256	20409	20290	21835	20192	20719	20531	21450	20672	20022	20631	20151	20069	20020	20914	20708	20431	20742	20373	20129	20421	20166	20197	20430	20329	20626	20429	19880	19962	20163
	Max height	14	14	0		22	22	24	21	30	19	28	21	22	17	18	19	24	20	23	24	21	29	21	22	20	26	24	19	25	20	17	19	21	27	18	27	19	22	23	18	22	19	19	21	24	18	21	20
	Av. SV	8.0497648594	8.1135017184	0.063736859		6.5505794315	9.1209091317	9.2707945472	9.3416132178	9.2304065748	8.6345879734	9.2603777163	9.3579241138	8.748223309	9.0249172765	8.6216006615	8.781598562	9.1727224986	9.2565316369	9.6339986721	9.8348772632	9.1663462601	9.9642318121	8.9187537883	8.9525778851	9.2787731347	9.1921461646	9.3376676005	9.1482365585	8.9802850348	9.0401787074	0	0	0	0	0	0	0	0	0	0	0	0	0	0	0	0	0	0
	Av. depth	6.5971127886	6.5677308024	-0.0293819862	-0.45%	7.2752958215	7.4096203624	7.5312769629	7.2425043141	7.069456428	6.7650452977	7.7553925798	7.0519305436	6.8867018982	6.938848145	6.8801768766	6.8472821398	7.3244715272	7.1867450388	7.574255824	8.2317730802	7.1993097498	8.7640746333	7.1557377049	7.1513697153	7.0941544435	7.2123058671	7.6564387403	7.0069025022	7.0339732528	7.3706320104	6.9003990509	7.1077437446	7.2121440897	7.5500431406	6.9453731665	7.5011324418	7.0063093184	7.3643766178	7.1608606557	7.5465918896	8.0493421053	7.0262618637	6.9829594478	7.7508628128	7.3047886109	7.0082506471	7.3404874892	6.824255824
	Av. height	0.9676566202	0.9645168248	-0.0031397954	-0.32%	1.1042416492	1.1155090595	1.1616156169	1.1056945643	1.1212791199	1.0775452977	1.1160483175	1.1007333909	1.0863891286	1.0812122519	1.0873597929	1.0749029336	1.1152933563	1.0772756687	1.0923209664	1.1005716135	1.0941544435	1.1774698016	1.0888697153	1.1172886109	1.1071505608	1.1567083693	1.1147540984	1.0797023296	1.1125431406	1.0866587575	1.0822368421	1.079594478	1.1278041415	1.1166954271	1.101757981	1.1185289042	1.0986302847	1.08547239	1.101218723	1.0874676445	1.0891393443	1.1017040552	1.0962575496	1.1122735116	1.1016501294	1.0720448663	1.0764667817	1.0873058671
	Av. leaves	0.5359523941	0.5376402071	0.001687813	0.31%	0.5252711697	0.5260461605	0.5252372735	0.5242126833	0.5255608283	0.5245362381	0.5261540121	0.5249676445	0.5251833477	0.5258304573	0.5244283865	0.5257765315	0.5253451251	0.5255608283	0.5257226057	0.5246980155	0.5258843831	0.5258304573	0.5250215703	0.5257765315	0.5242666091	0.5243205349	0.5257765315	0.5253451251	0.5250215703	0.5250215703	0.5264236411	0.5251833477	0.5251294219	0.5239969802	0.5253451251	0.5259922347	0.5249676445	0.5254529767	0.5241048318	0.5263697153	0.5251833477	0.5265854185	0.5257226057	0.5253990509	0.5248058671	0.5257226057	0.5259383089	0.5252911993
CC	Nb classes	2643	2688	45	1.70%	2688	2688	2688	2688	2688	2688	2688	2688	2688	2688	2688	2688	2688	2688	2688	2688	2688	2688	2688	2688	2688	2688	2688	2688	2688	2688	2688	2688	2688	2688	2688	2688	2688	2688	2688	2688	2688	2688	2688	2688	2688	2688	2688	2688
	Nb is_a	4014	4065	51			4065	4065
	Nb part_of	979	1000	21			1000	1000
	Nb leaves	2041	2072	31		2046.1142857143	2047	2047	2041	2047	2050	2043	2048	2044	2046	2051	2045	2053	2043	2053	2045	2049	2044	2043	2043	2044	2048	2048	2041	2049	2046	2051	2048	2047	2042	2045	2043	2045	2045	2045	2045	2047	2053	2046	2046	2054	2045	2042	2047
	Semantic value	19905.3738741758	20195.3372098558	289.96333568		20631.1693869897	20492.8454312958	20592.5911604837	20484.1981122558	20585.7922418686	20400.7483781118	20802.4841355674	20590.5314769878	20477.0250158079	20463.9353112574	20660.8095399525	20479.4702704639	20505.7016540159	21647.8369093017	20479.2819731864	20632.1234519899	20500.029591347	21893.9333570354	20448.2067719371	20480.1759749118	20713.3044886912	20446.5227064319	20429.8578156542	20389.0698890238	20523.8429040639	20658.9161131006
	Depth	13198	13420	222		13499.1142857143	13487	13499	13498	13483	13479	13477	13489	13525	13476	13497	13481	13497	13669	13585	13501	13484	13487	13504	13490	13476	13499	13492	13482	13484	13486	13517	13481	13486	13503	13475	13480	13470	13583	13487	13460	13463	13497	13603	13477	13513	13709	13485	13486
	Max depth	10	10	0		10.1714285714	10	10	10	10	10	10	11	10	10	10	10	10	12	11	10	10	11	10	10	10	10	10	10	10	10	10	10	10	11	10	10	10	10	10	10	10	11	10	10	10	11	10	10
	Height	1082	1106	24		1163.7428571429	1159	1152	1168	1159	1155	1173	1164	1177	1155	1155	1177	1143	1227	1152	1167	1152	1195	1170	1162	1156	1151	1162	1154	1159	1162	1158	1163	1148	1181	1150	1176	1159	1178	1159	1153	1143	1177	1160	1178	1152	1181	1170	1150
	Max height	10	10	0		10.1714285714	10	10	10	10	10	10	11	10	10	10	10	10	12	11	10	10	11	10	10	10	10	10	10	10	10	10	10	10	11	10	10	10	10	10	10	10	11	10	10	10	11	10	10
	Av. SV	7.5313559872	7.5131462834	-0.0182097038		5.4823473073	7.6238264253	7.6609342115	7.6206094168	7.6584048519	7.5895641288	7.7390193957	7.6601679602	7.6179408541	7.6130711723	7.6863130729	7.618850547	7.6286092463	8.0535107549	7.618780496	7.6756411652	7.6264991039	8.1450644929	7.6072197812	7.6191130859	7.7058424437	7.6065932688	7.6003935326	7.5852194528	7.6353582232	7.685608673	0	0	0	0	0	0	0	0	0	0	0	0	0	0	0	0	0	0
	Av. depth	4.9935679152	4.9925595238	-0.0010083914	-0.02%	5.0219919218	5.017485119	5.0219494048	5.021577381	5.0159970238	5.0145089286	5.013764881	5.0182291667	5.0316220238	5.0133928571	5.0212053571	5.0152529762	5.0212053571	5.0851934524	5.0539434524	5.0226934524	5.0163690476	5.017485119	5.0238095238	5.0186011905	5.0133928571	5.0219494048	5.0193452381	5.015625	5.0163690476	5.0171130952	5.0286458333	5.0152529762	5.0171130952	5.0234375	5.0130208333	5.0148809524	5.0111607143	5.0531994048	5.017485119	5.0074404762	5.0085565476	5.0212053571	5.060639881	5.013764881	5.0271577381	5.1000744048	5.0167410714	5.0171130952
	Av. height	0.4093832766	0.4114583333	0.0020750568	0.51%	0.432940051	0.4311755952	0.4285714286	0.4345238095	0.4311755952	0.4296875	0.4363839286	0.4330357143	0.4378720238	0.4296875	0.4296875	0.4378720238	0.4252232143	0.4564732143	0.4285714286	0.4341517857	0.4285714286	0.4445684524	0.4352678571	0.4322916667	0.4300595238	0.4281994048	0.4322916667	0.4293154762	0.4311755952	0.4322916667	0.4308035714	0.4326636905	0.4270833333	0.439360119	0.427827381	0.4375	0.4311755952	0.4382440476	0.4311755952	0.4289434524	0.4252232143	0.4378720238	0.431547619	0.4382440476	0.4285714286	0.439360119	0.4352678571	0.427827381
	Av. leaves	0.7722285282	0.7708333333	-0.0013951949	-0.18%	0.7612032313	0.7615327381	0.7615327381	0.7593005952	0.7615327381	0.7626488095	0.7600446429	0.7619047619	0.7604166667	0.7611607143	0.7630208333	0.7607886905	0.763764881	0.7600446429	0.763764881	0.7607886905	0.7622767857	0.7604166667	0.7600446429	0.7600446429	0.7604166667	0.7619047619	0.7619047619	0.7593005952	0.7622767857	0.7611607143	0.7630208333	0.7619047619	0.7615327381	0.759672619	0.7607886905	0.7600446429	0.7607886905	0.7607886905	0.7607886905	0.7607886905	0.7615327381	0.763764881	0.7611607143	0.7611607143	0.7641369048	0.7607886905	0.759672619	0.7615327381
MF	Nb classes	8670	8687	17	0.20%	8687	8687	8687	8687	8687	8687	8687	8687	8687	8687	8687	8687	8687	8687	8687	8687	8687	8687	8687	8687	8687	8687	8687	8687	8687	8687	8687	8687	8687	8687	8687	8687	8687	8687	8687	8687	8687	8687	8687	8687	8687	8687	8687	8687
	Nb is_a	1047	1067	20			10167	10167
	Nb part_of	4	7	3			7	7
	Nb leaves	6961	6968	7		6962.2857142857	6961	6964	6961	6963	6964	6964	6961	6968	6962	6964	6962	6958	6964	6963	6963	6962	6965	6962	6963	6958	6962	6965	6965	6959	6960	6962	6963	6962	6962	6960	6960	6963	6962	6961	6962	6963	6961	6960	6961	6960	6963	6965	6965
	Semantic value	37364.1046305558	37457.5423214357	93.4376908799		37488.0883893767	37547.7486306069	37465.9801482005	37459.3113244437	37755.2248206101	37488.2623419158	37463.0025003797	37452.8202785557	37620.6866672815	37462.2938862357	37473.3085565717	37481.6720245525	37486.2298309397	37459.1459967765	37452.0504374037	37453.8827338517	37466.8163535637	37460.7166554901	37463.0774100757	37454.8934935317	37451.4221519637	37492.7613104917	37489.1156534037	37495.0032663317	37448.0035894037	37458.7796718358
	Depth	47784	47922	138		47987.2857142857	47891	47916	47899	48833	47898	47905	47884	48029	47902	47886	47971	47912	47896	47889	47894	47928	47908	47898	47895	47898	47904	47898	47899	47889	47891	48155	47907	47902	47909	47896	47924	47915	47915	47897	49522	47907	47906	47890	47890	47893	47921	47902	47887
	Max depth	14	14	0		14.0285714286	14	14	14	14	14	14	14	14	14	14	14	14	14	14	14	14	14	14	14	14	14	14	14	14	14	14	14	14	14	14	15	14	14	14	14	14	14	14	14	14	15	14	14
	Height	3096	3106	10		3129.3142857143	3137	3121	3127	3129	3121	3137	3120	3128	3119	3116	3135	3130	3120	3134	3132	3119	3135	3124	3116	3131	3133	3116	3115	3123	3127	3141	3128	3129	3130	3152	3149	3133	3138	3122	3159	3124	3128	3119	3117	3124	3140	3120	3121
	Max height	14	14	0		14.0285714286	14	14	14	14	14	14	14	14	14	14	14	14	14	14	14	14	14	14	14	14	14	14	14	14	14	14	14	14	14	14	15	14	14	14	14	14	14	14	14	14	15	14	14
	Av. SV	4.3095853092	4.3119077151	0.002322406		3.0824457226	4.3222917728	4.3128790317	4.3121113531	4.3461752988	4.3154440361	4.3125362611	4.3113641394	4.3306880013	4.3124546893	4.313722638	4.3146853948	4.3152100646	4.3120923215	4.3112755194	4.3114864434	4.3129752911	4.3122731271	4.3125448843	4.3116027965	4.3112031947	4.3159619328	4.3155422647	4.3162200145	4.3108096684	4.3120501522	0	0	0	0	0	0	0	0	0	0	0	0	0	0	0	0	0	0
	Av. depth	5.5114186851	5.5165189363	0.0051002512	0.09%	5.5240342712	5.5129503856	5.5158282491	5.5138713019	5.6213882813	5.5137561874	5.5145619892	5.5121445839	5.528836192	5.5142166456	5.5123748129	5.5221595488	5.515367791	5.5135259583	5.5127201566	5.5132957293	5.5172096236	5.5149073328	5.5137561874	5.5134108438	5.5137561874	5.5144468746	5.5137561874	5.5138713019	5.5127201566	5.5129503856	5.5433406239	5.5147922183	5.5142166456	5.5150224473	5.5135259583	5.5167491654	5.5157131346	5.5157131346	5.5136410729	5.7007021987	5.5147922183	5.5146771037	5.5128352711	5.5128352711	5.5131806147	5.5164038218	5.5142166456	5.5124899275
	Av. height	0.3570934256	0.357545758	0.0004523324	0.13%	0.3602295713	0.3611143087	0.3592724761	0.3599631633	0.3601933924	0.3592724761	0.3611143087	0.3591573616	0.3600782779	0.359042247	0.3586969034	0.3608840797	0.360308507	0.3591573616	0.3607689651	0.360538736	0.359042247	0.3608840797	0.3596178197	0.3586969034	0.3604236215	0.3606538506	0.3586969034	0.3585817889	0.3595027052	0.3599631633	0.3615747669	0.3600782779	0.3601933924	0.360308507	0.3628410268	0.3624956832	0.3606538506	0.3612294233	0.3593875907	0.3636468286	0.3596178197	0.3600782779	0.359042247	0.358812018	0.3596178197	0.3614596524	0.3591573616	0.3592724761
	Av. leaves	0.8028835063	0.8021181075	-0.0007653988	-0.10%	0.8014603102	0.8013123057	0.8016576494	0.8013123057	0.8015425348	0.8016576494	0.8016576494	0.8013123057	0.8021181075	0.8014274203	0.8016576494	0.8014274203	0.8009669621	0.8016576494	0.8015425348	0.8015425348	0.8014274203	0.8017727639	0.8014274203	0.8015425348	0.8009669621	0.8014274203	0.8017727639	0.8017727639	0.8010820767	0.8011971912	0.8014274203	0.8015425348	0.8014274203	0.8014274203	0.8011971912	0.8011971912	0.8015425348	0.8014274203	0.8013123057	0.8014274203	0.8015425348	0.8013123057	0.8011971912	0.8013123057	0.8011971912	0.8015425348	0.8017727639	0.8017727639
					BP-SV		150456.775865775	150456.775865775	150456.775865775	150456.775865775	150456.775865775	150456.775865775	150456.775865775	150456.775865775	150456.775865775	150456.775865775	150456.775865775	150456.775865775	150456.775865775	150456.775865775	150456.775865775	150456.775865775	150456.775865775	150456.775865775	150456.775865775	150456.775865775	150456.775865775	150456.775865775	150456.775865775	150456.775865775	150456.775865775	150456.775865775	150456.775865775	150456.775865775	150456.775865775	150456.775865775	150456.775865775	150456.775865775	150456.775865775	150456.775865775	150456.775865775	150456.775865775	150456.775865775	150456.775865775	150456.775865775	150456.775865775	150456.775865775	150456.775865775	150456.775865775
					CC-SV		20195.3372098558	20195.3372098558	20195.3372098558	20195.3372098558	20195.3372098558	20195.3372098558	20195.3372098558	20195.3372098558	20195.3372098558	20195.3372098558	20195.3372098558	20195.3372098558	20195.3372098558	20195.3372098558	20195.3372098558	20195.3372098558	20195.3372098558	20195.3372098558	20195.3372098558	20195.3372098558	20195.3372098558	20195.3372098558	20195.3372098558	20195.3372098558	20195.3372098558	20195.3372098558	20195.3372098558	20195.3372098558	20195.3372098558	20195.3372098558	20195.3372098558	20195.3372098558	20195.3372098558	20195.3372098558	20195.3372098558	20195.3372098558	20195.3372098558	20195.3372098558	20195.3372098558	20195.3372098558	20195.3372098558	20195.3372098558	20195.3372098558
					MF-SV		37457.5423214357	37457.5423214357	37457.5423214357	37457.5423214357	37457.5423214357	37457.5423214357	37457.5423214357	37457.5423214357	37457.5423214357	37457.5423214357	37457.5423214357	37457.5423214357	37457.5423214357	37457.5423214357	37457.5423214357	37457.5423214357	37457.5423214357	37457.5423214357	37457.5423214357	37457.5423214357	37457.5423214357	37457.5423214357	37457.5423214357	37457.5423214357	37457.5423214357	37457.5423214357	37457.5423214357	37457.5423214357	37457.5423214357	37457.5423214357	37457.5423214357	37457.5423214357	37457.5423214357	37457.5423214357	37457.5423214357	37457.5423214357	37457.5423214357	37457.5423214357	37457.5423214357	37457.5423214357	37457.5423214357	37457.5423214357	37457.5423214357
					BP-depth		121792	121792	121792	121792	121792	121792	121792	121792	121792	121792	121792	121792	121792	121792	121792	121792	121792	121792	121792	121792	121792	121792	121792	121792	121792	121792	121792	121792	121792	121792	121792	121792	121792	121792	121792	121792	121792	121792	121792	121792	121792	121792	121792
					CC-depth		13420	13420	13420	13420	13420	13420	13420	13420	13420	13420	13420	13420	13420	13420	13420	13420	13420	13420	13420	13420	13420	13420	13420	13420	13420	13420	13420	13420	13420	13420	13420	13420	13420	13420	13420	13420	13420	13420	13420	13420	13420	13420	13420
					MF-depth		47922	47922	47922	47922	47922	47922	47922	47922	47922	47922	47922	47922	47922	47922	47922	47922	47922	47922	47922	47922	47922	47922	47922	47922	47922	47922	47922	47922	47922	47922	47922	47922	47922	47922	47922	47922	47922	47922	47922	47922	47922	47922	47922
					BP-av-depth		6.5677308024	6.5677308024	6.5677308024	6.5677308024	6.5677308024	6.5677308024	6.5677308024	6.5677308024	6.5677308024	6.5677308024	6.5677308024	6.5677308024	6.5677308024	6.5677308024	6.5677308024	6.5677308024	6.5677308024	6.5677308024	6.5677308024	6.5677308024	6.5677308024	6.5677308024	6.5677308024	6.5677308024	6.5677308024	6.5677308024	6.5677308024	6.5677308024	6.5677308024	6.5677308024	6.5677308024	6.5677308024	6.5677308024	6.5677308024	6.5677308024	6.5677308024	6.5677308024	6.5677308024	6.5677308024	6.5677308024	6.5677308024	6.5677308024	6.5677308024
					CC-av-depth		4.9925595238	4.9925595238	4.9925595238	4.9925595238	4.9925595238	4.9925595238	4.9925595238	4.9925595238	4.9925595238	4.9925595238	4.9925595238	4.9925595238	4.9925595238	4.9925595238	4.9925595238	4.9925595238	4.9925595238	4.9925595238	4.9925595238	4.9925595238	4.9925595238	4.9925595238	4.9925595238	4.9925595238	4.9925595238	4.9925595238	4.9925595238	4.9925595238	4.9925595238	4.9925595238	4.9925595238	4.9925595238	4.9925595238	4.9925595238	4.9925595238	4.9925595238	4.9925595238	4.9925595238	4.9925595238	4.9925595238	4.9925595238	4.9925595238	4.9925595238
					MF-av-depth		5.5165189363	5.5165189363	5.5165189363	5.5165189363	5.5165189363	5.5165189363	5.5165189363	5.5165189363	5.5165189363	5.5165189363	5.5165189363	5.5165189363	5.5165189363	5.5165189363	5.5165189363	5.5165189363	5.5165189363	5.5165189363	5.5165189363	5.5165189363	5.5165189363	5.5165189363	5.5165189363	5.5165189363	5.5165189363	5.5165189363	5.5165189363	5.5165189363	5.5165189363	5.5165189363	5.5165189363	5.5165189363	5.5165189363	5.5165189363	5.5165189363	5.5165189363	5.5165189363	5.5165189363	5.5165189363	5.5165189363	5.5165189363	5.5165189363	5.5165189363
					BP-av-height		0.9676566202	0.9676566202	0.9676566202	0.9676566202	0.9676566202	0.9676566202	0.9676566202	0.9676566202	0.9676566202	0.9676566202	0.9676566202	0.9676566202	0.9676566202	0.9676566202	0.9676566202	0.9676566202	0.9676566202	0.9676566202	0.9676566202	0.9676566202	0.9676566202	0.9676566202	0.9676566202	0.9676566202	0.9676566202	0.9676566202	0.9676566202	0.9676566202	0.9676566202	0.9676566202	0.9676566202	0.9676566202	0.9676566202	0.9676566202	0.9676566202	0.9676566202	0.9676566202	0.9676566202	0.9676566202	0.9676566202	0.9676566202	0.9676566202	0.9676566202
					CC-av-height		0.4093832766	0.4093832766	0.4093832766	0.4093832766	0.4093832766	0.4093832766	0.4093832766	0.4093832766	0.4093832766	0.4093832766	0.4093832766	0.4093832766	0.4093832766	0.4093832766	0.4093832766	0.4093832766	0.4093832766	0.4093832766	0.4093832766	0.4093832766	0.4093832766	0.4093832766	0.4093832766	0.4093832766	0.4093832766	0.4093832766	0.4093832766	0.4093832766	0.4093832766	0.4093832766	0.4093832766	0.4093832766	0.4093832766	0.4093832766	0.4093832766	0.4093832766	0.4093832766	0.4093832766	0.4093832766	0.4093832766	0.4093832766	0.4093832766	0.4093832766
					MF-av-height		0.3570934256	0.3570934256	0.3570934256	0.3570934256	0.3570934256	0.3570934256	0.3570934256	0.3570934256	0.3570934256	0.3570934256	0.3570934256	0.3570934256	0.3570934256	0.3570934256	0.3570934256	0.3570934256	0.3570934256	0.3570934256	0.3570934256	0.3570934256	0.3570934256	0.3570934256	0.3570934256	0.3570934256	0.3570934256	0.3570934256	0.3570934256	0.3570934256	0.3570934256	0.3570934256	0.3570934256	0.3570934256	0.3570934256	0.3570934256	0.3570934256	0.3570934256	0.3570934256	0.3570934256	0.3570934256	0.3570934256	0.3570934256	0.3570934256	0.3570934256
					BP-av-leaves		0.5359523941	0.5359523941	0.5359523941	0.5359523941	0.5359523941	0.5359523941	0.5359523941	0.5359523941	0.5359523941	0.5359523941	0.5359523941	0.5359523941	0.5359523941	0.5359523941	0.5359523941	0.5359523941	0.5359523941	0.5359523941	0.5359523941	0.5359523941	0.5359523941	0.5359523941	0.5359523941	0.5359523941	0.5359523941	0.5359523941	0.5359523941	0.5359523941	0.5359523941	0.5359523941	0.5359523941	0.5359523941	0.5359523941	0.5359523941	0.5359523941	0.5359523941	0.5359523941	0.5359523941	0.5359523941	0.5359523941	0.5359523941	0.5359523941	0.5359523941
					CC-av-leaves		0.7722285282	0.7722285282	0.7722285282	0.7722285282	0.7722285282	0.7722285282	0.7722285282	0.7722285282	0.7722285282	0.7722285282	0.7722285282	0.7722285282	0.7722285282	0.7722285282	0.7722285282	0.7722285282	0.7722285282	0.7722285282	0.7722285282	0.7722285282	0.7722285282	0.7722285282	0.7722285282	0.7722285282	0.7722285282	0.7722285282	0.7722285282	0.7722285282	0.7722285282	0.7722285282	0.7722285282	0.7722285282	0.7722285282	0.7722285282	0.7722285282	0.7722285282	0.7722285282	0.7722285282	0.7722285282	0.7722285282	0.7722285282	0.7722285282	0.7722285282
					MF-av-leaves		0.8028835063	0.8028835063	0.8028835063	0.8028835063	0.8028835063	0.8028835063	0.8028835063	0.8028835063	0.8028835063	0.8028835063	0.8028835063	0.8028835063	0.8028835063	0.8028835063	0.8028835063	0.8028835063	0.8028835063	0.8028835063	0.8028835063	0.8028835063	0.8028835063	0.8028835063	0.8028835063	0.8028835063	0.8028835063	0.8028835063	0.8028835063	0.8028835063	0.8028835063	0.8028835063	0.8028835063	0.8028835063	0.8028835063	0.8028835063	0.8028835063	0.8028835063	0.8028835063	0.8028835063	0.8028835063	0.8028835063	0.8028835063	0.8028835063	0.8028835063
[truncated: 7 more columns]

## Sheet: avLeaves
0.5260461605	0.5359523941	0.7615327381	0.7722285282	0.8013123057	0.8028835063
0.5252372735	0.5359523941	0.7615327381	0.7722285282	0.8016576494	0.8028835063
0.5242126833	0.5359523941	0.7593005952	0.7722285282	0.8013123057	0.8028835063
0.5255608283	0.5359523941	0.7615327381	0.7722285282	0.8015425348	0.8028835063
0.5245362381	0.5359523941	0.7626488095	0.7722285282	0.8016576494	0.8028835063
0.5261540121	0.5359523941	0.7600446429	0.7722285282	0.8016576494	0.8028835063
0.5249676445	0.5359523941	0.7619047619	0.7722285282	0.8013123057	0.8028835063
0.5251833477	0.5359523941	0.7604166667	0.7722285282	0.8021181075	0.8028835063
0.5258304573	0.5359523941	0.7611607143	0.7722285282	0.8014274203	0.8028835063
0.5244283865	0.5359523941	0.7630208333	0.7722285282	0.8016576494	0.8028835063
0.5257765315	0.5359523941	0.7607886905	0.7722285282	0.8014274203	0.8028835063
0.5253451251	0.5359523941	0.763764881	0.7722285282	0.8009669621	0.8028835063
0.5255608283	0.5359523941	0.7600446429	0.7722285282	0.8016576494	0.8028835063
0.5257226057	0.5359523941	0.763764881	0.7722285282	0.8015425348	0.8028835063
0.5246980155	0.5359523941	0.7607886905	0.7722285282	0.8015425348	0.8028835063
0.5258843831	0.5359523941	0.7622767857	0.7722285282	0.8014274203	0.8028835063
0.5258304573	0.5359523941	0.7604166667	0.7722285282	0.8017727639	0.8028835063
0.5250215703	0.5359523941	0.7600446429	0.7722285282	0.8014274203	0.8028835063
0.5257765315	0.5359523941	0.7600446429	0.7722285282	0.8015425348	0.8028835063
0.5242666091	0.5359523941	0.7604166667	0.7722285282	0.8009669621	0.8028835063
0.5243205349	0.5359523941	0.7619047619	0.7722285282	0.8014274203	0.8028835063
0.5257765315	0.5359523941	0.7619047619	0.7722285282	0.8017727639	0.8028835063
0.5253451251	0.5359523941	0.7593005952	0.7722285282	0.8017727639	0.8028835063
0.5250215703	0.5359523941	0.7622767857	0.7722285282	0.8010820767	0.8028835063
0.5250215703	0.5359523941	0.7611607143	0.7722285282	0.8011971912	0.8028835063
0.5264236411	0.5359523941	0.7630208333	0.7722285282	0.8014274203	0.8028835063
0.5251833477	0.5359523941	0.7619047619	0.7722285282	0.8015425348	0.8028835063
0.5251294219	0.5359523941	0.7615327381	0.7722285282	0.8014274203	0.8028835063
0.5239969802	0.5359523941	0.759672619	0.7722285282	0.8014274203	0.8028835063
0.5253451251	0.5359523941	0.7607886905	0.7722285282	0.8011971912	0.8028835063
0.5259922347	0.5359523941	0.7600446429	0.7722285282	0.8011971912	0.8028835063
0.5249676445	0.5359523941	0.7607886905	0.7722285282	0.8015425348	0.8028835063
0.5254529767	0.5359523941	0.7607886905	0.7722285282	0.8014274203	0.8028835063
0.5241048318	0.5359523941	0.7607886905	0.7722285282	0.8013123057	0.8028835063
0.5263697153	0.5359523941	0.7607886905	0.7722285282	0.8014274203	0.8028835063
0.5251833477	0.5359523941	0.7615327381	0.7722285282	0.8015425348	0.8028835063
0.5265854185	0.5359523941	0.763764881	0.7722285282	0.8013123057	0.8028835063
0.5257226057	0.5359523941	0.7611607143	0.7722285282	0.8011971912	0.8028835063
0.5253990509	0.5359523941	0.7611607143	0.7722285282	0.8013123057	0.8028835063
0.5248058671	0.5359523941	0.7641369048	0.7722285282	0.8011971912	0.8028835063
0.5257226057	0.5359523941	0.7607886905	0.7722285282	0.8015425348	0.8028835063
0.5259383089	0.5359523941	0.759672619	0.7722285282	0.8017727639	0.8028835063
0.5252911993	0.5359523941	0.7615327381	0.7722285282	0.8017727639	0.8028835063
0.5253451251	0.5359523941	0.7607886905	0.7722285282	0.8011971912	0.8028835063
0.5249137187	0.5359523941	0.7633928571	0.7722285282	0.8015425348	0.8028835063
0.5248058671	0.5359523941	0.7611607143	0.7722285282	0.8011971912	0.8028835063
0.5252372735	0.5359523941	0.7615327381	0.7722285282	0.8010820767	0.8028835063
0.5252911993	0.5359523941	0.7611607143	0.7722285282	0.8014274203	0.8028835063
0.5258843831	0.5359523941	0.7611607143	0.7722285282	0.8016576494	0.8028835063
0.5255608283	0.5359523941	0.7622767857	0.7722285282	0.8011971912	0.8028835063

## Sheet: avHeight
1.1155090595	0.9676566202	0.4311755952	0.4093832766	0.3611143087	0.3570934256
1.1616156169	0.9676566202	0.4285714286	0.4093832766	0.3592724761	0.3570934256
1.1056945643	0.9676566202	0.4345238095	0.4093832766	0.3599631633	0.3570934256
1.1212791199	0.9676566202	0.4311755952	0.4093832766	0.3601933924	0.3570934256
1.0775452977	0.9676566202	0.4296875	0.4093832766	0.3592724761	0.3570934256
1.1160483175	0.9676566202	0.4363839286	0.4093832766	0.3611143087	0.3570934256
1.1007333909	0.9676566202	0.4330357143	0.4093832766	0.3591573616	0.3570934256
1.0863891286	0.9676566202	0.4378720238	0.4093832766	0.3600782779	0.3570934256
1.0812122519	0.9676566202	0.4296875	0.4093832766	0.359042247	0.3570934256
1.0873597929	0.9676566202	0.4296875	0.4093832766	0.3586969034	0.3570934256
1.0749029336	0.9676566202	0.4378720238	0.4093832766	0.3608840797	0.3570934256
1.1152933563	0.9676566202	0.4252232143	0.4093832766	0.360308507	0.3570934256
1.0772756687	0.9676566202	0.4564732143	0.4093832766	0.3591573616	0.3570934256
1.0923209664	0.9676566202	0.4285714286	0.4093832766	0.3607689651	0.3570934256
1.1005716135	0.9676566202	0.4341517857	0.4093832766	0.360538736	0.3570934256
1.0941544435	0.9676566202	0.4285714286	0.4093832766	0.359042247	0.3570934256
1.1774698016	0.9676566202	0.4445684524	0.4093832766	0.3608840797	0.3570934256
1.0888697153	0.9676566202	0.4352678571	0.4093832766	0.3596178197	0.3570934256
1.1172886109	0.9676566202	0.4322916667	0.4093832766	0.3586969034	0.3570934256
1.1071505608	0.9676566202	0.4300595238	0.4093832766	0.3604236215	0.3570934256
1.1567083693	0.9676566202	0.4281994048	0.4093832766	0.3606538506	0.3570934256
1.1147540984	0.9676566202	0.4322916667	0.4093832766	0.3586969034	0.3570934256
1.0797023296	0.9676566202	0.4293154762	0.4093832766	0.3585817889	0.3570934256
1.1125431406	0.9676566202	0.4311755952	0.4093832766	0.3595027052	0.3570934256
1.0866587575	0.9676566202	0.4322916667	0.4093832766	0.3599631633	0.3570934256
1.0822368421	0.9676566202	0.4308035714	0.4093832766	0.3615747669	0.3570934256
1.079594478	0.9676566202	0.4326636905	0.4093832766	0.3600782779	0.3570934256
1.1278041415	0.9676566202	0.4270833333	0.4093832766	0.3601933924	0.3570934256
1.1166954271	0.9676566202	0.439360119	0.4093832766	0.360308507	0.3570934256
1.101757981	0.9676566202	0.427827381	0.4093832766	0.3628410268	0.3570934256
1.1185289042	0.9676566202	0.4375	0.4093832766	0.3624956832	0.3570934256
1.0986302847	0.9676566202	0.4311755952	0.4093832766	0.3606538506	0.3570934256
1.08547239	0.9676566202	0.4382440476	0.4093832766	0.3612294233	0.3570934256
1.101218723	0.9676566202	0.4311755952	0.4093832766	0.3593875907	0.3570934256
1.0874676445	0.9676566202	0.4289434524	0.4093832766	0.3636468286	0.3570934256
1.0891393443	0.9676566202	0.4252232143	0.4093832766	0.3596178197	0.3570934256
1.1017040552	0.9676566202	0.4378720238	0.4093832766	0.3600782779	0.3570934256
1.0962575496	0.9676566202	0.431547619	0.4093832766	0.359042247	0.3570934256
1.1122735116	0.9676566202	0.4382440476	0.4093832766	0.358812018	0.3570934256
1.1016501294	0.9676566202	0.4285714286	0.4093832766	0.3596178197	0.3570934256
1.0720448663	0.9676566202	0.439360119	0.4093832766	0.3614596524	0.3570934256
1.0764667817	0.9676566202	0.4352678571	0.4093832766	0.3591573616	0.3570934256
1.0873058671	0.9676566202	0.427827381	0.4093832766	0.3592724761	0.3570934256
1.0984145815	0.9676566202	0.4289434524	0.4093832766	0.3667549211	0.3570934256
1.1096311475	0.9676566202	0.4293154762	0.4093832766	0.3599631633	0.3570934256
1.0997088007	0.9676566202	0.4415922619	0.4093832766	0.3596178197	0.3570934256
1.0922670406	0.9676566202	0.4311755952	0.4093832766	0.3609991942	0.3570934256
1.1039150129	0.9676566202	0.4330357143	0.4093832766	0.3598480488	0.3570934256
1.1052631579	0.9676566202	0.4300595238	0.4093832766	0.3630712559	0.3570934256
1.0847713546	0.9676566202	0.4319196429	0.4093832766	0.3601933924	0.3570934256

## Sheet: avDepth
7.4096203624	6.5677308024	5.017485119	4.9925595238	5.5129503856	5.5165189363
7.5312769629	6.5677308024	5.0219494048	4.9925595238	5.5158282491	5.5165189363
7.2425043141	6.5677308024	5.021577381	4.9925595238	5.5138713019	5.5165189363
7.069456428	6.5677308024	5.0159970238	4.9925595238	5.6213882813	5.5165189363
6.7650452977	6.5677308024	5.0145089286	4.9925595238	5.5137561874	5.5165189363
7.7553925798	6.5677308024	5.013764881	4.9925595238	5.5145619892	5.5165189363
7.0519305436	6.5677308024	5.0182291667	4.9925595238	5.5121445839	5.5165189363
6.8867018982	6.5677308024	5.0316220238	4.9925595238	5.528836192	5.5165189363
6.938848145	6.5677308024	5.0133928571	4.9925595238	5.5142166456	5.5165189363
6.8801768766	6.5677308024	5.0212053571	4.9925595238	5.5123748129	5.5165189363
6.8472821398	6.5677308024	5.0152529762	4.9925595238	5.5221595488	5.5165189363
7.3244715272	6.5677308024	5.0212053571	4.9925595238	5.515367791	5.5165189363
7.1867450388	6.5677308024	5.0851934524	4.9925595238	5.5135259583	5.5165189363
7.574255824	6.5677308024	5.0539434524	4.9925595238	5.5127201566	5.5165189363
8.2317730802	6.5677308024	5.0226934524	4.9925595238	5.5132957293	5.5165189363
7.1993097498	6.5677308024	5.0163690476	4.9925595238	5.5172096236	5.5165189363
8.7640746333	6.5677308024	5.017485119	4.9925595238	5.5149073328	5.5165189363
7.1557377049	6.5677308024	5.0238095238	4.9925595238	5.5137561874	5.5165189363
7.1513697153	6.5677308024	5.0186011905	4.9925595238	5.5134108438	5.5165189363
7.0941544435	6.5677308024	5.0133928571	4.9925595238	5.5137561874	5.5165189363
7.2123058671	6.5677308024	5.0219494048	4.9925595238	5.5144468746	5.5165189363
7.6564387403	6.5677308024	5.0193452381	4.9925595238	5.5137561874	5.5165189363
7.0069025022	6.5677308024	5.015625	4.9925595238	5.5138713019	5.5165189363
7.0339732528	6.5677308024	5.0163690476	4.9925595238	5.5127201566	5.5165189363
7.3706320104	6.5677308024	5.0171130952	4.9925595238	5.5129503856	5.5165189363
6.9003990509	6.5677308024	5.0286458333	4.9925595238	5.5433406239	5.5165189363
7.1077437446	6.5677308024	5.0152529762	4.9925595238	5.5147922183	5.5165189363
7.2121440897	6.5677308024	5.0171130952	4.9925595238	5.5142166456	5.5165189363
7.5500431406	6.5677308024	5.0234375	4.9925595238	5.5150224473	5.5165189363
6.9453731665	6.5677308024	5.0130208333	4.9925595238	5.5135259583	5.5165189363
7.5011324418	6.5677308024	5.0148809524	4.9925595238	5.5167491654	5.5165189363
7.0063093184	6.5677308024	5.0111607143	4.9925595238	5.5157131346	5.5165189363
7.3643766178	6.5677308024	5.0531994048	4.9925595238	5.5157131346	5.5165189363
7.1608606557	6.5677308024	5.017485119	4.9925595238	5.5136410729	5.5165189363
7.5465918896	6.5677308024	5.0074404762	4.9925595238	5.7007021987	5.5165189363
8.0493421053	6.5677308024	5.0085565476	4.9925595238	5.5147922183	5.5165189363
7.0262618637	6.5677308024	5.0212053571	4.9925595238	5.5146771037	5.5165189363
6.9829594478	6.5677308024	5.060639881	4.9925595238	5.5128352711	5.5165189363
7.7508628128	6.5677308024	5.013764881	4.9925595238	5.5128352711	5.5165189363
7.3047886109	6.5677308024	5.0271577381	4.9925595238	5.5131806147	5.5165189363
7.0082506471	6.5677308024	5.1000744048	4.9925595238	5.5164038218	5.5165189363
7.3404874892	6.5677308024	5.0167410714	4.9925595238	5.5142166456	5.5165189363
6.824255824	6.5677308024	5.0171130952	4.9925595238	5.5124899275	5.5165189363
7.220340811	6.5677308024	5.0186011905	4.9925595238	5.6338206515	5.5165189363
9.1231665229	6.5677308024	5.0111607143	4.9925595238	5.5138713019	5.5165189363
8.9750862813	6.5677308024	5.0159970238	4.9925595238	5.5136410729	5.5165189363
7.000269629	6.5677308024	5.017485119	4.9925595238	5.5137561874	5.5165189363
6.8608175151	6.5677308024	5.015625	4.9925595238	5.5128352711	5.5165189363
7.442838654	6.5677308024	5.0163690476	4.9925595238	5.5149073328	5.5165189363
6.819186799	6.5677308024	5.0159970238	4.9925595238	5.5127201566	5.5165189363
